# Supplementary material for: Factors of COVID-19 Vaccination among Hong Kong Chinese Men Who Have Sex with Men during Months 5–8 since the Vaccine Rollout—General Factors and Factors Specific to This Population
Source: Vaccines (Basel). 2022 Oct 20;10(10):1763. doi: 10.3390/vaccines10101763 (PMC9609851; doi:10.3390/vaccines10101763)
Supplement: Supplementary file 1 [file vaccines-10-01763-s001.zip]

Archive with 1 entries (1 files):
- vaccines-1908043-supplementary.pdf
